# Supplementary material for: Enhancing healthcare equity by using open-source pediatric medical devices in low resource settings: An exploratory international survey of pediatric clinicians
Source: PLoS One. 2025 Oct 24;20(10):e0334108. doi: 10.1371/journal.pone.0334108 (PMC12551840; doi:10.1371/journal.pone.0334108)
Supplement: S4 File — (CSV) [file pone.0334108.s004.csv]

profession	profother	spec	otherspec	country	specuse___1	specuse___2	specuse___3	specuse___4	specuse___5	otherspecuse	yesnocountry	ctrylist	yesnodevice	ctrydev	devicename1	devicename2	devicename3	devicename4	devicename5	devicename6	sponsor1	sponsor2	sponsor3	sponsor4	sponsor5	sponsor6	learn1	learn2	learn3	learn4	learn5	learn6	ref1	ref2	ref3	ref4	ref5	ref6	yesnotable	factors___1	factors___2	factors___3	factors___4	factors___5	factors___6	factors___7	factors___8	factors___9	otherprio
1		13	Pediatric Surgery	Pakistan	1	1	1	0	0		0		1	In Pakistan, at children's hospital																									0	1	1	1	0	0	0	0	0	0
1		2		United States	0	0	1	0	0		0		1	United States -- 40 years																									0	1	0	1	0	0	0	0	0	0
1		2		USA	1	1	1	1	0		0		1	USA																									0	1	1	1	0	0	0	0	0	0
1		2		United States	0	1	1	1	0		0		1	UK Australia USA																									0	0	1	1	0	1	0	0	0	0
1		2		South Africa	0	0	0	1	0		0		1	South Africa 18 years																									0	1	0	1	0	1	0	0	0	0
1		2		USA	1	0	1	1	0		0		1	USA, Japan																									0	0	1	1	0	0	1	0	0	0
1		2		MEXICO	1	1	1	1	0		0		1	UK , CHILE, USA																									0	1	1	0	1	0	0	0	0	0
2		2		Brazil	0	0	0	1	0		0		1	a) peripheral catheter b) _																									0	0	1	1	1	0	0	0	0	0
1		2		UK	0	0	1	0	0		1	Malaysia 1 year	1	Malaysia 1 year																									0	1	1	0	0	1	0	0	0	0
1		2		USA	0	1	0	1	0		1	Guatemala, Vietnam, Kenya, Dominican Republic	1	Vietnam, 1 year																									0	1	0	0	0	0	1	1	0	0
1		2		New Zealand	1	1	1	0	1	Nephrology	1	Palestine 1 year	1	Palestine 1 year																									0	1	1	1	0	0	0	0	0	0
1		2		USA	0	0	1	1	0		1	Cambodia, China, Senegal, Haiti, Nicaragua 1-2 years in each country	1	All of above																									0	1	1	0	1	0	0	0	0	0
1		2		US	0	1	1	1	0		1	Benin - 2 years Gabon - 1 year Kenya - 3 months Botswana - 1 month	1	Gabon - portable ultrasound																									0	1	1	0	1	0	0	0	0	0
1		2		United States	0	0	1	1	0		1	Nicaragua (1) , Uganda (3), Kenya (1)	1	Uganda (3)	Bubble CPAP												1												1	1	0	0	0	1	1	0	0	0
1		2		Malawi AND Netherlands	0	0	1	1	0		1	Malawi Surinam Other African Countries	1	Malawi (6 years full time and last 5 years on and off) worked in different environments. Last 1.5 years set up an public PICU unit. Currently am leading a project to improve a vital signs monitor for use in Low Resource Settings. Also worked in Nigeria and have been involved in projects in Surinam/Kenya/Rwanda/Uganda/Eswatini.	IMPALA	Goodscope	Vela	NeoTree			GOAL3/EDCTP	Layco Medical	Layco Medical	NeoTree			6	1	1	1			projectimpala.org	https://laycomedical.com/	https://laycomedical.com/	https://neotree.org/			1	1	1	0	0	0	1	0	0	0
1		2		United Kingdom	0	0	0	1	0		1	Morocco, Egypt, Macedonia, Ecuador	1	Morocco, Egypt, Macedonia, Ecuador																									0	0	1	1	0	1	0	0	0	0
1		2		India	0	0	1	0	0		1	UK for 4 years	1	India 10 years UK 4 years																									0	1	1	0	0	1	0	0	0	0
1		2		El Salvador	0	1	1	1	0		1	El Salvador 10 Guatemala 3	1	El Salvador 10 Guatemala 3																									0	1	1	0	0	0	0	1	0	0
1		10		algeria	0	0	0	1	0		1	France Algeria Mauritania	1	Algeria																									0	1	0	0	0	0	1	1	0	0
																																								15	14	9	4	6	5	3	0	0
[truncated: 15 more columns]
